# Supplementary material for: Ultrasound-Based Method for the Identification of Novel MicroRNA Biomarkers in Prostate Cancer
Source: Genes (Basel). 2021 Oct 28;12(11):1726. doi: 10.3390/genes12111726 (PMC8619582; doi:10.3390/genes12111726)
Supplement: Supplementary file 1 [file genes-12-01726-s001.zip]

Archive with 1 entries (1 files):
- genes-1426349-supplementary.pdf
